# Supplementary material for: Hepatitis B vaccination coverage in Germany: systematic review
Source: BMC Infect Dis. 2021 Aug 14;21:817. doi: 10.1186/s12879-021-06400-4 (PMC8364709; doi:10.1186/s12879-021-06400-4)
Supplement: Supplementary file 3 — Additional file 3. Table of study characteristics. Study characteristics of included publications. [file 12879_2021_6400_MOESM3_ESM.xlsx]

## Sheet: S3_study characteristics
Reference	Study name/register name	Type of publication	Study design	Population group	Population	Inclusion criteria	Number of participants	Number of participants outcome VC	Time frame data collection	Study region	Geographical location (city, region)	Setting (location)	Sampling frame	Sampling	Study instrument demographics	Result demographics	Study instrument VC	Reported definition of complete/incomplete vaccination	Response rate	Quality appraisal_Hoy score
Bader H-M, Egler P. Impfschutz bei Erwachsenen in Schleswig-Holstein 2011 – ein Update nach acht Jahren. Epidemiologisches Bulletin. 2013;13(22).		journal article	cross-sectional	general population (adults)	employees of companies/institutions assisted by occupational physicians	vaccination cards available or vaccination documented in medical records	28 occupational physicians/ 2.538 employees	1,996 empoyees	12/2010-12/2011	regional	Schleswig-Holstein	work-based: (electronical) questionnaire filled out by occupational physicians	occupational physicians in Schleswig-Holstein	all patients included	work-based: (electronical) questionnaire filled out by occupational physicians	female 49.9%	work-based: (electronical) questionnaire filled out by occupational physicians	complete vaccinated: 3 doses of HBV vaccination	78.6%	7
Baars S. V89 Prävalenz von Hepatitis B und C bei medizinischen Fachangestellten. Arbeitsmedizin, Sozialmedizin, Umweltmedizin. 2011;46(3).		journal article	cross-sectional	people who are at increased risk of occupational HBV exposure	medical assistants	medical assistants	61 company doctors/3812medical assistants	3,812 medical assistants	09/2009-2010	regional	Lower Saxony	work-based (questionnaire sent by postal service)	company doctors in lower saxony	nr	medical records	nr	medical records, not specified	complete vaccinated: vaccination within 10 yrs or documented AntiHBs >100	61/123 (49.6%) of company doctors	3
Bader H-M, Heiser A. Zum Impfschutz bei Aufnahme in den Kindergarten in Schleswig-Holstein im Jahr 2009 Epidemiologisches Bulletin. 2011(7).		journal article	cross-sectional	general population (children and adolsescents)	children at entry in day care	children entering day care	21.355	19,111 (3m-13 yrs) 16,667 (1-5 yrs)	01/2009-12/2009	regional	Schleswig-Holstein	mandatory pediatric examination prior to day care for children	children entering day care for children	all children included	medical records	age <13 months: 3.3% 1-5 yrs: 87.2% 6-12 yrs: 9.5%	vacc card or medical records of vaccination	complete vaccinated: at least 3 doses of HBV vaccination	89.6%	8
Bader H-M, Rasche S. Impfschutz bei Aufnahme in den Kindergarten Schleswig-Holstein 2006. Schleswig-Holsteinisches Ärzteblatt. 2007:5.		journal article	cross-sectional	general population (children and adolsescents)	children at entry in day care	children entering day care	26.923	20,880 (3 m-13 yrs); 18,283 (1-5 yrs)	01/2006-12/2006	regional	Schleswig-Holstein	mandatory pediatric examination prior to day care for children	children entering day care for children	all children included	medical records	median age 3 months to 13 years old: 3 yrs 4 months 1-5 years old: 3 yrs 3 months female nr	vacc card or medical records of vaccination	complete vaccinated: at least 3 doses of HBV vaccination	81.0%	8
Bader H-M. Zu Impfungen bei Kindern im Alter bis zu 24 Monaten. Epidemiologisches Bulletin. 2007(34).	ASHIP data	journal article	cross-sectional	general population (children and adolsescents)	children birth cohorts 2003-2005	Children 0-24 months with complete check-ups U3-U7 in Schleswig-Holstein	1546	1546	01/2003-12/2005	regional	Schleswig-Holstein	na	data from ASHIP (health insurance refund claims of Associations of Statutory Health Insurance Physicians)	all in ASHIP included	medical records	nr	records of health insurance	complete vaccinated: 4 doses of HBV vaccination incomplete vaccinated: at least one dose of HBV vaccination	na	9
Bigl S, Schreiber M, Kötz I. Impfraten von Auszubildenden der Kranken- und Altenpflege. Ärtzeblatt Sachsen. 2011;10(2011):527-31.		journal article	cross-sectional	people who are at increased risk of occupational HBV exposure	nursing students	nr	82	82	10/2010	local	Chemnitz	nursing school	selected classes of one nursing school	all students invited	self-reported	nr	vacc card	complete vaccinated: according to STIKO current protection: primary immunisationand Anti-HBs>100 IU/l or vacc within last 10 yrs incomplete vaccinated: incomplete primary immunisation	82/107 (76.7%)	8
Brandl M, Schmidt AJ, Marcus U, An Der Heiden M, Dudareva S. Are men who have sex with men in Europe protected from hepatitis B? Epidemiology and infection. 2020.	EMIS-2010	journal article	cross-sectional	people who are at increased risk of non-occupational HBV exposure (men who have sex with men/MSM)	men who have sex with men (MSM)	nr	181,434 in Europe	54,387 for Germany	06/2010-08/2010	nationwide	na	German language chat and dating websites, private medical practicioners or outpatient clinics with a high proportion of men who have sex with men (MSM) patients	seven German language chat and dating websites, private medical practicioners or outpatient clinics with a high proportion of men who have sex with men (MSM) patients	all users invited	self-reported	nr	self-reported	questionnaire: complete vaccinated: three shots of vaccine incomplete vaccinated: less than three shots of vaccine	nr	8
Burckhardt F, Deleré Y, Wiese-Posselt M. Impfstatus sowie Einstellung und Verhalten von Hebammen zu Impfungen – Ergebnisse einer Querschnittsstudie. Epid Bull. 2008;2008(21):163-9.		journal article	cross-sectional	people who are at increased risk of occupational HBV exposure	midwives	nr	549	547	05/2007	regional	Leipzig/nationwide	midwive congress	persons passing the entrance of one midwive congress in Leipzig	all persons invited	self-reported	median age 38 [19-68] yrs gender nr	Self-reported	vaccinated: at least one dose vaccinated within last 10 yrs	549/1200 (45.7%)	6
Cagol L, Seitel T, Ehrenberg S, Frivolt K, Krahl A, Lainka E, et al. Vaccination rate and immunity of children and adolescents with inflammatory bowel disease or autoimmune hepatitis in Germany. Vaccine. 2020;38(7):1810-7.	VARICED	journal article	cross-sectional	people who are at risk for severe HBV due to immunosuppression	patients (children) with inflammatory bowel disease or autoimmune hepatitis	children with inflammatory bowel disease or autoimmune hepatitis	329	325	11/2013-01/2017	nationwide	na	German pediatric gastroenterology centres	patients of 7 German pediatric gastroenterology centres centres across Germany	nr	self-reported (parents)	mean age 10.1 yrs +/-4,2 years female 53%	vacc card	complete vaccinated: 4 doses hexavalent vaccine incomplete vaccinated: nr	nr	7
Claus M, Kimbel R, Schöne K, Letzel S, Rose DM. Seroepidemiology of hepatitis A and B and vaccination status in staff at German schools for the handicapped. Journal of Medical Virology. 2016.		journal article	cross-sectional	people who are at increased risk of occupational HBV exposure	educational staff in schools for handicapped	nr	367	367	08/2010-12/2012	regional	Rhineland-Palatinate	school for multiple and severe handicapped pupils	teacher or educational staff of 13 schools for handicapped	all teachers invited	self-reported	mean age 45 yrs female 86.7%	vacc card (88.3%), serology	complete vaccinated: vacc card: nr serology: Anti-HBs > 100 IU/l	0.597	6
Darstein F. Prävalenz und Risikofaktoren von Hepatitis B und C bei Patienten einer Berliner Rettungsstelle ; eine analytische Querschnittstudie ; Prevalence and risk factors for Hepatitis B and C among patients attending a German Emergency Department ; an analytical cross-sectional study: Freie Universität Berlin Universitätsbibliothek, Garystr. 39, 14195 Berlin; 2015.	na	dissertation	cross-sectional	general population (adults)	patients of emergency unit	>18 yrs, patients of emergency unit	1942	1290	8/2010-11/2011	local	Berlin	emergency room	patients of emergency and neurological units of one hospital	all patients invited	self-reported	mean age 56.6 +/-18.7 yrs female 48.1%	self-reported	vaccinated: vaccination received (at least one dose)	303/367 (82.1%) between 04/2011-07/2011	7
Deterding K, Heidelberger S, Wiebner B, Meining K, Cornberg M, P. Manns M, et al. Knowledge and management of hepatitis B virus infected patients in Germany. Deutsche Medizinische Wochenschrift. 2012;137(15):774-9.		journal article	cross-sectional	people who are at increased risk of non-occupational HBV exposure (household contacts of people living with viral hepatitis/PLWVH)	partner/family of people living with viral hepatitis (PLWVH) in care	partner or family members of chronic HBV-patient	384 partners/family members of 312 CHB patients	384 partner/family members of 216 families	nr	local	Hannover	home-based (questionnaire sent by postal service)	patients of liver outpatient clinic of Medical school in Hannover and other University clinics and treatment centres	nr	self-reported	mean age 46 yrs female 12%	self-reported	complete vaccination: nr, current protection: doctors statement, Anti-HBs >10 IE/l	216 families/312 patients (70%)	3
Feuchtenberger M, Schäfer A, Philipp Nigg A, Rupert Kraus M. Hepatitis B Serology in Patients with Rheumatic Diseases. Open Rheumatol J. 2016;10:39-48.		journal article	cross-sectional	people who are at risk for severe HBV due to immunosuppression	patients with rheumatoid arthritis	proven rheumatic disease prior starting therapy, available HBV routine serology	1338	1338	2011-2015	local	Würzburg	hospital	rheumatologic department of one hospital	nr	medical records	mean age 60.98 yrs female 56.7%	medical records of serology	vaccinated: only anti-HBs pos	nr	4
Hampel A, Solbach P, Cornberg M, Schmidt RE, Behrens GM, Jablonka A. [Current seroprevalence, vaccination and predictive value of liver enzymes for hepatitis B among refugees in Germany]. Bundesgesundheitsblatt Gesundheitsforschung Gesundheitsschutz. 2016;59(5):578-83.		journal article	cross-sectional	people who are at increased risk of non-occupational HBV exposure (migrants from HBV endemic countries)	refugees	refugees, all age groups (routine check-up)	793	239	08/2015	regional	Nothern Germany	reception centers	refugees in six reception centres	all arriving refugees included	nr	median age 28.8 +/-11.4 yrs female 171/793 (21.6%)	serology	vaccinated: isolated anti-HBs detectable	1	5
Haussig JM, Nielsen S, Gassowski M, Bremer V, Marcus U, Wenz B, et al. A large proportion of people who inject drugs are susceptible to hepatitis B: Results from a bio-behavioural study in eight German cities. International journal of infectious diseases : IJID : official publication of the International Society for Infectious Diseases. 2018;66:5-13.		journal article	cross-sectional	people who are at increased risk of non-occupational HBV exposure (people who inject drugs/PWID)	people who inject drugs (PWID)	>16 year, intravenous drug use during the last 12 months	2077	2077	2011-2014	nationwide	eight cities	low-threshold drug services	visitors of up to four low-threshold drug services in 8 German cities	respondent-driven sampling	self-reported	median age 29-41 yrs female 23.1%	Serology	vaccinated: isolated anti-HBs > 10 IU/l according to German clinical guidelines.	nr	9
Heidrich B, Cetindere A, Beyaz M, Stahmeyer JT, Basaran MM, Braynis B, et al. High prevalence of hepatitis markers in immigrant populations: a prospective screening approach in a real-world setting. Eur J Gastroenterol Hepatol. 2014;26(10):1090-7.		journal article	cross-sectional	people who are at increased risk of non-occupational HBV exposure (migrants from HBV endemic countries)	people with direct/indirect migrational background in primary care	migrational background (direct or indirect), no age restriction	1313	795	11/2010-01/2012	regional	North-Western Germany	primary care centres	eight primary care centres	all patients invited	self-reported	mean age 49.1 +/-15.8 yrs female 54.3%	self-reported	nr	nr	5
Herta T, Petroff D, Engelmann C, Herber A, Aehling N, Scheuermann U, et al. Hepatitis b vaccination in patients with liver cirrhosis evaluated for liver transplantation - A simple intervention ensures high adherence. Annals of Transplantation. 2019;24:527-31.		journal article	cross-sectional	people who are at risk for severe HBV due to immunosuppression	Patients with liver cirrhosis evaluated for liver transplantation	Patients with liver cirrhosis , Anti-HBc negative, evaluated for liver transplantation, Anti-HBc negative	89	37 (only susceptible population)	10/2015-01/2017	local	Leipzig	liver transplant center	patients with liver cirrhosis evaluated for liver transplantation in one liver transplant centre	all patients included	medical records	Median age 56.4 +/- 9.2 yrs female 23%	vacc card	nr		6
Heywood AE, Nothdurft H, Tessier D, Moodley M, Rombo L, Marano C, et al. Pre-travel advice, attitudes and hepatitis A and B vaccination rates among travellers from seven countriesdagger. Journal of travel medicine. 2016;24(1).		journal article	cross-sectional	people who are at increased risk of non-occupational HBV exposure (travelers)	travelers to HAV endemic countries	18-65 yrs, travellers to HAV endemic countries in the past 3 years, seeking advice in primary care	5022	1,795	08/2014-10/2014	nationwide	na	online survey	online survey: individuals who agreed online to participate in online market research surveys	all users invited via mail, egilibility was tested by screening survey	self-reported	nr for Germany	Self-reported	vaccinated: vaccination received (at least one dose) in primary care	nr	7
Jablonka A, Solbach P, Wöbse M, Manns MP, Schmidt RE, Wedemeyer H, et al. Seroprevalence of antibodies and antigens against hepatitis A-E viruses in refugees and asylum seekers in Germany in 2015. Eur J Gastroenterol Hepatol. 2017;29(8):939-45.		journal article	cross-sectional	people who are at increased risk of non-occupational HBV exposure (migrants from HBV endemic countries)	refugees	initial mandatory medical examination, enough serum for analysis	618	604	08/2015-09/2015	local	Celle	reception center	refugees admitted to one reception centre for initial medical examination in Germany	all arriving refugees included	nr	Median age 26 yrs (men), 30 yrs (women), WHO Eastern Mediterranean Region (79.8%)	serology	vaccinated: isolated anti-HBs > 10 IU/l		6
Jansen K, Thamm M, Bock C-T, Scheufele R, Kücherer C, Muenstermann D, et al. High Prevalence and High Incidence of Coinfection with Hepatitis B, Hepatitis C, and Syphilis and Low Rate of Effective Vaccination against Hepatitis B in HIV-Positive Men Who Have Sex with Men with Known Date of HIV Seroconversion in Germany. PLoS ONE. 2015;10(11):e0142515.	seroconverter study	journal article	prospective cohort (outcome cross-sectional)	people who are at increased risk of non-occupational HBV exposure (men who have sex with men/MSM)	people living with HIV (MSM) in care	HIV-positive MSM, baseline demographics available, at least one blood sample, seroconversion with at most 3 yrs between last negative and first positive test	1838	1838	1996-2012	nationwide	na	clinical centres/private practicioners	participants of seroconverter cohort	all participants of seroconverter study included	medical records	median age 33 yrs gender nr	medical records of serology	complete vaccinated: Anti-HBs isolated >10 IU/l	nr	6
Karnaki P, Baka A, Petralias A, Veloudaki A, Zota D, Linos A. Immunization related behaviour among healthcare workers in Europe: Results of the HProImmune survey. Central European journal of public health. 2019;27(3):204-11.		journal article	cross-sectional	people who are at increased risk of occupational HBV exposure	medical doctors, nurses, allied health professionals	nr	5,424/233 from Germany	233	nr	nationwide	nationwide	online survey	HCW in Europe with access to Internet	questionnaire online accessible (HproImmune website)	self-reported	nr by country	self-reported	questionnaire: vaccinated: HBV vaccinations received over the last 10 years	nr	5
Kiltz U, Celik A, Tsiami S, Bühring B, Baraliakos X, Braun J. Gaps in patient safety performance in patients with immunosuppressive therapy: Results of screening for infections and vaccination status in a large real-life cohort. Annals of the Rheumatic Diseases. 2019;78:1377-8.		conference abstract	cross-sectional	people who are at risk for severe HBV due to immunosuppression	patients with chronic inflammatory disease (CIRD)	> 18 yrs, patients in in outpatient clinic of rheuma clinic, diagnosed with patients with chronic inflammatory disease	975	540	12/17-10/18	local	Herne	clinic for rheumatic diseases	patients of one rheuma clinic	all patients invited	self-reported	mean age 51.8 yrs female 65.6%	vacc card	complete vaccinated: according to STIKO recommendations incomplete vaccination: less than three vaccinations	540/975 (55.3%)	7
Kloning T, Nowotny T, Alberer M, Hoelscher M, Hoffmann A, Froeschl G. Morbidity profile and sociodemographic characteristics of unaccompanied refugee minors seen by paediatric practices between October 2014 and February 2016 in Bavaria, Germany. BMC public health. 2018;18(1):983.		journal article	cross-sectional	people who are at increased risk of non-occupational HBV exposure (migrants from HBV endemic countries)	unaccompanied refugee minors (URM)	unaccompanied refugee minors (UAM) at initial (mandatory)examination	154	113	10/2014--02/2016	regional	Bavaria	two specialized practices for pediatrics and a collective housing for refugees	unaccompanied refugee children for initial examination in two specialized practices for pediatrics and a collective housing for refugees	All unaccompanied refugee children (UAM) included	All 3 performing parties used their own self developed examination form	median age 16 yrs [10-18] female 9/154 (5.8%)	serology	vaccinated: isolated anti-HBs detectable	nr	4
Kortas AZ, Polenz J, von Hayek J, Rüdiger S, Rottbauer W, Storr U, et al. Screening for infectious diseases among asylum seekers newly arrived in Germany in 2015: a systematic single-centre analysis. Public Health. 2017;153:1-8.		journal article	cross-sectional	people who are at increased risk of non-occupational HBV exposure (migrants from HBV endemic countries)	asylum seekers	Asylum seekers sceened for HBV serology (mandatory), >=15 yrs	2602	1995	1/2015-11/2015	local	Augsburg	reception center	asylum seekers arriving at the reception centre	all arriving refugees included	medical records	mean age 22.1 +/- 12 yrs males 75.4% (Cave - demographics for whole group incl excluded subjects for HBV serology)	medical records of serology	vaccinated: according to CDC recommendation	nr	6
Krasselt M, Baerwald C, Seifert O. Insufficient vaccination rates in patients with systemic lupus erythematosus in a German outpatient clinic. Zeitschrift fur Rheumatologie. 2018;77(8):727-34.		journal article	cross-sectional	people who are at risk for severe HBV due to immunosuppression	patients with systematic lupus erythematosus (SLE)	>17 yrs, systematic lupus erythematosus (SLE) patients	68	68	01/2011-03/2011	local	Leipzig	outpatient clinic	systematic lupus erythematosus patients of one outpatient clinic	all systematic lupus erythematodes (SLE) patients invited	nr	mean age 51.3 +/-15.3 yrs female 64/68 (94%)	vacc card	complete vaccinated: nr, current protection: last vaccine shot within STIKO recommended period	1	9
Krasselt M, Ivanov JP, Baerwald C, Seifert O. Low vaccination rates among patients with rheumatoid arthritis in a German outpatient clinic. Rheumatology International. 2017;37(2):229-37.		journal article	cross-sectional	people who are at risk for severe HBV due to immunosuppression	patients with rheumatoid arthritis (RA)	>17 yrs, rheumatoid arthritis (RA) patients	331	331	01/2011-03/2011	local	Leipzig	outpatient clinic	theumatoid arthritis patients of one outpatient clinic	all patients invited	nr	mean age 66 +/-12.7 yrs female 266/331 (80.4%)	vacc card	complete vaccinated: according to STIKO-recommendations current protection: according to STIKO/DGRh booster recommendations at time of study visit	1	9
Lutgehetmann M, Meyer F, Volz T, Lohse AW, Fischer C, Dandri M, et al. Knowledge about HBV, prevention behaviour and treatment adherence of patients with chronic hepatitis B in a large referral centre in Germany. Zeitschrift fur Gastroenterologie. 2010;48(9):1126-32.		journal article	cross-sectional	people who are at increased risk of non-occupational HBV exposure (household contacts of people living with viral hepatitis/PLWVH)	partner of people living with viral hepatitis (PLWVH) in care	18-70 yrs, chronic HBV-patients, outcome: partner of CHB-patient	163 partners of 201 patients with CHB	163 partner of CHB patients	06/2006-05/2007	local	Hamburg	hepatological referral centre	one hepatological referral centre	all patients invited	self-reported by CHB patient	nr	self-reported	nr	100% of CHB	7
Mäding C, Jacob C, Münch C, Von Lindeman K, Klewer J, Kugler J. Vaccination coverage among students from a German health care college. American Journal of Infection Control. 2015;43(2):191-4.		journal article	cross-sectional	people who are at increased risk of occupational HBV exposure	health care students	nr	420	420	01/2013-03/2013	regional	Saxony	health care college for nursing, physiotherapy, medical lab, medical technicians, midwifes	health care students of one health care college	all students ivited	self-reported	age group 16-21 yrs 70.1% female 81.0%	self-reported	questionnaire: complete vaccinated: "primary immunization", "primary immunization with booster"	1	6
Marquardt L, Krämer A, Fischer F, Prüfer-Krämer L. Health status and disease burden of unaccompanied asylum-seeking adolescents in Bielefeld, Germany: cross-sectional pilot study. Tropical medicine & international health : TM & IH. 2016;21(2):210-8.		journal article	retrospective cohort (outcome cross-sectional)	people who are at increased risk of non-occupational HBV exposure (migrants from HBV endemic countries)	unaccompanied asylum‐seeking adolescents (UASA)	10-18 yrs, all unaccompanied asylum‐seeking adolescents (UASA) seeking any international refugee protection in Germany	102	102	09/2011-07/2014	local	Bielefeld	private outpatient clinic for internal and tropical medicine	unaccompanied asylum‐seeking adolescents (UASA) of 3 clearing houses	all UASA included	medical records	mean age 16.04 yrs female 24/102 (25.0%)	medical records of serology	nr	1	6
Matysiak-Klose D, Robert Koch-Institut (RKI). Impfquoten bei der Schuleingangsuntersuchung in Deutschland 2015. Epid Bull. 2017;2017(16):137-42.		journal article	cross-sectional	general population (children and adolsescents)	pre-school children	4-7 yrs, going to school entry examination, vacc card available	692072	638782	2015	nationwide	na	school entry examination	children at school entry examination of all federal states	all children of national school entry examination included	self-reported (parents)	nr	vacc card	complete: primary immunisation (STIKO recommendations)	0.923	10
Mikolajczyk RT, Akmatov MK, Stich H, Krämer A, Kretzschmar M. Association between acculturation and childhood vaccination coverage in migrant populations: A population based study from a rural region in Bavaria, Germany. International Journal of Public Health. 2008;53(4):180-7.		journal article	cross-sectional	people who are at increased risk of non-occupational HBV exposure (migrants from HBV endemic countries)	pre-school children with direct/indirect migrational background	children with direct or indirect migrational background	265	265	01/2004-12/2005	regional	Bavaria	school entry examination	school entry examination in a district of Bavaria	all children included	self-reported (parents)	age nr female 49.8%	vacc card (96%), self-reported	complete vaccinated: primary immunisation (STIKO recommendations) incomplete vaccinated: <3 doses	nr	9
Mone JS. Untersuchungen zur nicht bestimmungsgemäßen Verwendung von Substitutionsmitteln und zum Gesundheitszustand von substituierten und nicht substituierten Opiatabhängigen in Deutschland: Universität Hamburg ; Medizin. Medizin; 2015.		dissertation	cross-sectional	people who are at increased risk of non-occupational HBV exposure (people who inject drugs/PWID)	people who inject drugs (PWID) street and in substitution	people with any kind of opioid-dependance	404	404	01/2011-03/2011	nationwide	Berlin, Hamburg, Frankfurt am Main, Aachen, Bochum, Essen/Hamm, Köln, Münster, Wuppertal, Saarbrücken	drug consumption places	various drug consumption places and street in neighbouthood of 10 cities	all people who inject drugs (PWID) invited	self-reported	mean age 38.42 +/- 8.4 yrs female 18.7%	self-reported	nr	nr	4
Müller MC, Pichler M, Martin G, Plörer D, Winter C, Pogarell O, et al. Burden of disease and level of patient's medical care in substitution treatment for opiates. Medizinische Klinik. 2009;104(12):913-7.		journal article	cross-sectional	people who are at increased risk of non-occupational HBV exposure (people who inject drugs/PWID)	people who inject drugs (PWID) in substitution	people who inject drugs	146	146	02/2008-12/2008	local	Munich		substitution consultation of one medical practice	all patients invited	self-reported	mean age 35 yrs female 34%	medical records, not specified	nr	nr	3
Neufeind J, Betsch C, Habersaat KB, Eckardt M, Schmid P, Wichmann O. Barriers and drivers to adult vaccination among family physicians - Insights for tailoring the immunization program in Germany. Vaccine. 2020;38(27):4252-62.	public telephone register of family physicians	journal article	cross-sectional	people who are at increased risk of occupational HBV exposure	family physicians	internists or general practitioners for primary care	735	700	12/2017-1/2018	nationwide	nationwide	telephone interview	family physicians from the public register for family physicians in Germany	random sampling	self-reported	mean age 56.2 yrs male 52.4%	self-reported	questionnaire: vaccinated: ever vaccinated	735/3601 (20.4%)	6
Poethko-Müller C, Kuhnert R, Gillesberg Lassen S, Siedler A. [Vaccination coverage of children and adolescents in Germany: New data from KiGGS Wave 2 and trends from the KiGGS study]. Bundesgesundheitsblatt Gesundheitsforschung Gesundheitsschutz. 2019;62(4):410-21.	KIGGS wave 2	journal article	cross-sectional	general population (children and adolsescents)	children and adolescents	3-17 yrs, vacc card available	3238	3238	2014-2017	nationwide	nationwide (167 German cities)		register of residents	population-based sampling	self-reported (parents)	populationbased	vacc card	complete vaccinated: according to STIKO recommendations	0.415	9
Poethko-Müller C, Kuhnert R, Schlaud M. Vaccination coverage and predictors for vaccination level: Results of the German Health Interview and Examination Survey for Children and Adolescents (KiGGS). Bundesgesundheitsblatt - Gesundheitsforschung - Gesundheitsschutz. 2007;50(5-6):851-62.	KIGGS1	journal article	cohort (outcome cross-sectional)	general population (children and adolsescents)	children and adolescents	3-17 yrs, vacc card available or Information about HBV vaccination	17641	16460	05/2003-05/2006	nationwide	na		register of residents	population-based sampling	self-reported (parents)	populationbased	vacc card	complete vaccinated: primary immunisation and booster, incomplete vaccinated: no booster	0.666	10
Poethko-Muller C, Schmitz R. Vaccination coverage in German adults: results of the German Health Interview and Examination Survey for Adults (DEGS1). Bundesgesundheitsblatt Gesundheitsforschung Gesundheitsschutz. 2013;56(5-6):845-57.	DEGS1	journal article	cross-sectional	general population (adults)	adults	18-79 yrs	8152	7376	11/2008-12/2011	nationwide	na		register of residents	population-based sampling	self-reported	populationbased	vacc card (40.8%), self-reported	vaccinated: at least one dose of vaccination received	42% (first participation), 62% (participants of first survey)	9
Poethko-Müller C, Zimmermann R, Hamouda O, Faber M, Stark K, Ross RS, et al. Epidemiology of hepatitis A, B, and C among adults in Germany: Results of the German health interview and examination survey for Adults (DEGS1). Bundesgesundheitsblatt - Gesundheitsforschung - Gesundheitsschutz. 2013;56(5-6):707-15.	DEGS1	journal article	cross-sectional	general population (adults)	adults	18-79 yrs	7238	7047	11/2008-12/2011	nationwide	na		register of residents	population-based sampling	self-reported	populationbased	Serology	vaccinated: only antiHBs pos (>10 mIE/ml)	42% (first participation), 62% (participants of first survey)	8
Ramich T, Eickholz P, Wicker S. Work-related infections in dentistry: risk perception and preventive measures. Clinical oral investigations. 2017.		journal article	cross-sectional	people who are at increased risk of occupational HBV exposure	dental professionals	all emplyed or student having direct contact to saliva of patients	276	276	11/2008-12/2011	local	Frankfurt am Main	Center of Dentistry and Oral Medicine (ZZMK) at the Goethe-University Frankfurt/Main	staff at one Center of Dentistry and Oral Medicine	all staff invited	self-reported	age nr female 69.2%	self-reported	questionnaire: complete vaccinated	nr	7
Reiter S, Robert Koch-Institut (RKI). Impfquoten bei den Schuleingangsuntersuchungen in Deutschland 2007. Epid Bull. 2009;2009(16):143-5.		journal article	cross-sectional	general population (children and adolsescents)	pre-school children	4-7 yrs, going to school entry examination, vacc card available	775997	705381	2007	nationwide	na	school entry examination	children at school entry examination of all federal states	all children of national school entry examination included	self-reported (parents)	nr	vacc card	complete: primary immunisation (STIKO recommendations)	0.909	10
Reiter S, Robert Koch-Institut (RKI). Impfquoten bei den Schuleingangsuntersuchungen in Deutschland 2008. Epid Bull. 2010;2010(16):137-40.		journal article	cross-sectional	general population (children and adolsescents)	pre-school children	4-7 yrs, going to school entry examination, vacc card available	730448	677856	2008	nationwide	na	school entry examination	children at school entry examination of all federal states	all children of national school entry examination included	self-reported (parents)	nr	vacc card	complete: primary immunisation (STIKO recommendations)	0.921	10
Reiter S, Robert Koch-Institut (RKI). Impfquoten bei den Schuleingangsuntersuchungen in Deutschland 2009. Epid Bull. 2011;2011(16):125-9.		journal article	cross-sectional	general population (children and adolsescents)	pre-school children	4-7 yrs, going to school entry examination, vacc card available	732187	678095	2009	nationwide	na	school entry examination	children at school entry examination of all federal states	all children of national school entry examination included	self-reported (parents)	nr	vacc card	complete: primary immunisation (STIKO recommendations)	0.926	10
Reiter S, Robert Koch-Institut (RKI). Impfquoten bei der Schuleingangsuntersuchung in Deutschland 2005. Epid Bull. 2006;2006(48):430-1.		journal article	cross-sectional	general population (children and adolsescents)	pre-school children	4-7 yrs, going to school entry examination, vacc card available	803875	733134	2005	nationwide	na	school entry examination	children at school entry examination of all federal states	all children of national school entry examination included	self-reported (parents)	nr	vacc card	complete: primary immunisation (STIKO recommendations)	0.912	10
Reiter S, Robert Koch-Institut (RKI). Impfquoten bei der Schuleingangsuntersuchung in Deutschland 2010. Epid Bull. 2012;2012(16):135-9.		journal article	cross-sectional	general population (children and adolsescents)	pre-school children	4-7 yrs, going to school entry examination, vacc card available	677237	626444	2010	nationwide	na	school entry examination	children at school entry examination of all federal states	all children of national school entry examination included	self-reported (parents)	nr	vacc card	complete: primary immunisation (STIKO recommendations)	0.925	10
Reiter S, Robert Koch-Institut (RKI). Zu den Impfquoten bei den Schuleingangsuntersuchungen in Deutschland 2006. Epid Bull. 2008;2008(7):55-7.		journal article	cross-sectional	general population (children and adolsescents)	pre-school children	4-7 yrs, going to school entry examination, vacc card available	784232	716788	2006	nationwide	na	school entry examination	children at school entry examination of all federal states	all children of national school entry examination included	self-reported (parents)	nr	vacc card	complete: primary immunisation (STIKO recommendations)	0.914	10
Reuter S, Oette M, Wilhelm FC, Beggel B, Kaiser R, Balduin M, et al. Prevalence and characteristics of hepatitis B and C virus infections in treatment-naïve HIV-infected patients. Medical Microbiology and Immunology. 2011;200(1):39-49.	RESINA cohort	journal article	prospective cohort (outcome cross-sectional)	people who are at risk for severe HBV due to immunosuppression (people living with HIV/PLWH)	people living with HIV (PLWH) in medical care	Treatment-naive HIV-1 infection, eligibility for application of HAART	842	842	2001-2005	regional	Cologne and Düsseldorf	university hospitals	RESINA cohort, all patients from the two largest recruiting centres (university hospital Cologne and Dusseldorf)	nr	nr	median age 37 [17-77] yrs female 24.8%	serology	vaccinated: only anti-HBs pos	nr	3
Rieck T, Feig M, Eckmanns T, Benzler J, Siedler A, Wichmann O. Vaccination coverage among children in Germany estimated by analysis of health insurance claims data. Human vaccines & immunotherapeutics. 2014;10(2):476-84.	ASHIP data	journal article	cross-sectional	general population (children and adolsescents)	children birth cohorts 2004-2009	Children 0-36 months (included here 36 months)	1592400	1592400	01/2004-12/2009	nationwide	nationwide		data from ASHIP (health insurance refund claims of Associations of Statutory Health Insurance Physicians)	all in ASHIP included	medical records	nr	records of health insurance	complete vaccinated: 4 doses of HBV vaccination	nr	8
Rieck T, Robert Koch-Institut (RKI). Impfquoten bei der Schuleingangsuntersuchung in Deutschland 2011. Epid Bull. 2013;2013(16):129-33.		journal article	cross-sectional	general population (children and adolsescents)	pre-school children	4-7 yrs, going to school entry examination, vacc card available	694236	642168	2011	nationwide	na	school entry examination	children at school entry examination of all federal states	all children of national school entry examination included	self-reported (parents)	nr	vacc card	complete: primary immunisation (STIKO recommendations)	0.925	10
Rieck T, Robert Koch-Institut (RKI). Impfquoten bei der Schuleingangsuntersuchung in Deutschland 2012. Epid Bull. 2014;2014(16):137-41.		journal article	cross-sectional	general population (children and adolsescents)	pre-school children	4-7 yrs, going to school entry examination, vacc card available	675528	625539	2012	nationwide	na	school entry examination	children at school entry examination of all federal states	all children of national school entry examination included	self-reported (parents)	nr	vacc card	complete: primary immunisation (STIKO recommendations)	0.926	10
Rieck T, Robert Koch-Institut (RKI). Impfquoten bei der Schuleingangsuntersuchung in Deutschland 2013. Epid Bull. 2015;2015(16):131-5.		journal article	cross-sectional	general population (children and adolsescents)	pre-school children	4-7 yrs, going to school entry examination, vacc card available	688312	636689	2013	nationwide	na	school entry examination	children at school entry examination of all federal states	all children of national school entry examination included	self-reported (parents)	nr	vacc card	complete: primary immunisation (STIKO recommendations)	0.925	10
Rieck T, Robert Koch-Institut (RKI). Impfquoten bei der Schuleingangsuntersuchung in Deutschland 2014. Epid Bull. 2016;2016(16):129-33.		journal article	cross-sectional	general population (children and adolsescents)	pre-school children	4-7 yrs, going to school entry examination, vacc card available	700146	649035	2014	nationwide	na	school entry examination	children at school entry examination of all federal states	all children of national school entry examination included	self-reported (parents)	nr	vacc card	complete: primary immunisation (STIKO recommendations)	0.927	10
Rieck T. Impfquoten bei der Schuleingangsuntersuchung in Deutschland 2017. Epidemiologisches Bulletin. 2019(18):147--53.		journal article	cross-sectional	general population (children and adolsescents)	pre-school children	4-7 yrs, going to school entry examination, vacc card available	nr	64.9847	01/2017-12/2017	nationwide	na	school entry examination	children at school entry examination of all federal states	all children of national school entry examination included	self-reported (parents)	nr	vacc card	complete vaccinated: primary immunisation (STIKO recommendations)	91.6%	10
Robert Koch-Institut. Impfquoten bei der Schuleingangsuntersuchung in Deutschland 2016. Epid Bull. 2018;16.		journal article	cross-sectional	general population (children and adolsescents)	pre-school children	4-7 yrs, going to school entry examination, vacc card available	702549	644034	2016	nationwide	na	local public health authorities	children at school entry examination of all federal states	all children of national school entry examination included	nr	nr	vacc card	complete vaccinated: primary immunisation (STIKO recommendations)	91.7% (644,034)	9
Scherbaum N, Timm J, Richter F, Bonnet U, Bombeck J, Lajos S, et al. Outcome of a hepatitis B vaccination program for clients of a drug consumption facility. Journal of clinical virology : the official publication of the Pan American Society for Clinical Virology. 2018;106:28-32.		journal article	cohort (outcome cross-sectional)	people who are at increased risk of non-occupational HBV exposure (people who inject drugs/PWID)	people who inject drugs (PWID) visiting drug consumption facilities	>=18, repeated attendance at drug treatment facility the last two weeks	95	95/64	nr	local	Essen	drug treatment facility (DCF)	people who inject drugs (PWID) attending one drug treatment facility	all people who inject drugs (PWID)invited	nr	mean age 36.5 yrs male 74.6%	serology	vaccinated: isolated anti-HBs of >100 IU/l	nr	4
Schmid K, Merkl K, Hiddemann-Koca K, Drexler H. Obligatory occupational health check increases vaccination rates among medical students. Journal of Hospital Infection. 2008;70(1):71-5.		journal article	case-control (outcome cross-sectional)	people who are at increased risk of occupational HBV exposure	clinical students	attending clinical health check	242	242	2005-2007	local	Nürnberg	university hospital	voluntary clinical health check at the beginning of clinical year in one university hospital	all students invited	self-reported	mean age 26.5 +/-3.3 yrs female 62.8%	serology	vaccinated: only anti-HBs pos	nr	5
Schmidt CS, Schön D, Schulte B, Lüth S, Polywka S, Reimer J. Viral hepatitis in alcohol-Dependent inpatients prevalence, risk factors, and treatment uptake. Journal of Addiction Medicine. 2013;7(6):417-21.		journal article	prospective cohort (outcome cross-sectional)	people who are at risk for severe HBV due to immunosuppression	patients with alcohol dependence in detox program	primary alcohol-dependance, fulfilling Tenth revision criteria, PLWD excluded	463	459	09/2009-03/2011	local	Hamburg	psychatric department of hospital	detox program of psychatric department of one hospital	all patients invited	self-reported	median age 45.0 yrs female 31.2%	serology	nr	nr	5
Schuster T, Borgmann-Staudt A, Konig CJ, Sommerhauser G, Korte E, Holling H, et al. Vaccinations and Screening Examinations – Prevention Awareness Among Children of Childhood Cancer Survivors in Germany	German childhood cancer registry (GCCR)	journal article	cross-sectional	general population (children and adolsescents)	children of childhood cancer survivors (CCS)	children (2-17 years) of CCS that were registered in GCCR, 18+ years, and have at least one biological child.	1,305 children	920 children	2013/2014 + 2015/2016	nationwide	na	nr	German Childhood Cancer Registry (GCCR)	nr	self-reported	1st wave: Median age 7 yrs 2nd wave: Median age 4 yrs	self-reported	questionnaire: vaccinated: receiving vaccinations for the following diseases	852/1,299 (65.6%) of CCS	8
Spinner CD, Boesecke C, Jordan C, Wyen C, Kümmerle T, Knecht G, et al. Prevalence of asymptomatic sexually transmitted infections in HIV-positive men who have sex with men in Germany: results of a multicentre cross-sectional study. Infection. 2018;46(3):341-7.		journal article	cross-sectional	people who are at increased risk of non-occupational HBV exposure (men who have sex with men/MSM)	people living with HIV (MSM)	HIV-positive MSM aged > 18 yrs, sexually active and asymptomatic	296	295/205	02/2016- 08/2016	nationwide	Bonn, Cologne, Frankfurt, Munich, Cologne, Berlin	HIV care centers	patients of 7 HIV care centres	nr	self-reported	median age 43.2 (36.2-49.5) yrs gender nr	serology	vaccinated: isolated anti-HBs detectable	nr	4
Teich N, Klugmann T, Tiedemann A, Holler B, Mössner J, Liebetrau A, et al. Vaccination coverage in immunosuppressed patients: results of a regional health services research study. Deutsches Arzteblatt international. 2011;108(7):105-11.		journal article	cross-sectional	people who are at risk for severe HBV due to immunosuppression	patients with inflammatory bowel disease	IBD	203	168	04/2009-09/2009	local	Leipzig	outpatient clinic	patients of one outpatient clinic	all patients invited	self-reported	median age 36 [26-47] yrs female 127 (63%)	vacc card	complete vaccinated: 3 doses of HBV vaccination	nr	7
Voigt K, Kuhne F, Twork S, Gobel A, Kugler J, Bergmann A. Current vaccination status of health-care personnel in Brandenburg, Saxony And Saxony-Anhalt. Gesundheitswesen (Bundesverband der Arzte des Offentlichen Gesundheitsdienstes (Germany)). 2008;70(7):408-14.		journal article	cross-sectional	people who are at increased risk of occupational HBV exposure	medical doctors, students health care colleges, medical students	nr	1902	1813	04/2004-05/2006	regional	Brandenburg, Saxony, Saxony-Anhalt	Technical University Dresden (TUD), outpatient medical practices, health care colleges	medical students 1.,3.,5. semester of the technical university in Dresden, students of 22 health care colleges in Saxony-Anhalt, multiple medical doctors outpatient care (family doctors, surgeons) in Dresden and Brandenburg	students: all students in selected courses were invited; doctors: all registered in association of statutory health insurance physicians in Dresden and Brandenburg were invited; health care students: all students in selected courses were invited;	self-reported	age nr female nr	Self-reported	questionnaire: complete vaccinated: "primary immunization and booster", or "only primary immunization"	1902/2961 (64%)	7
Voigt K, Kuhne F, Twork S, Gobel A, Kugler J, Bergmann A. Current vaccination status of health-care personnel in Brandenburg, Saxony And Saxony-Anhalt. Gesundheitswesen (Bundesverband der Arzte des Offentlichen Gesundheitsdienstes (Germany)). 2008;70(7):408-14.		journal article	cross-sectional	people who are at increased risk of occupational HBV exposure	hospital employees	nr	168	168	06/2011-09/2011	local	Quedlinburg	hospital	all personnel working in one hospital	all personnel invited via postal service	self-reported	age 41-60 yrs: 60% female 91.1%	Self-reported	questionnaire: complete vaccinated: "primary immunization and booster", or "only primary immunization"	168/302 (55.6%)	7
von Lindeman K, Kugler J, Klewer J. Vaccinations among students in health care professions. Pflege Zeitschrift. 2011;64(12):740-3.		journal article	cross-sectional	people who are at increased risk of occupational HBV exposure	students health care college	nr	432	432	11/2008-12/2008	regional	Saxony	college for health care professionals	students of one college	all students invited	self-reported	age 16-21 yrs: 86.3% female 88.3%	Self-reported	questionnaire: complete vaccinated: "primary immunization and booster", or "only primary immunization"	432/433 (100%)	7
Weltermann B, Herwig A, Dehnen D, Herzer K. Vaccination Status of Pneumococcal and Other Vaccines in 444 Liver Transplant Patients Compared to a Representative Population Sample. Ann Transplant. 2016;21:200-7.		journal article	cross-sectional	people who are at risk for severe HBV due to immunosuppression	patients after liver transplantation	> 18 years, German language speaking	469	444	01/2013-12/2013	regional	North-Rhine Westphalia	outpatient clinic of Post-Liver_Transplant Clinic	patients of the only outpatient clinic of post-liver transplant clinic of University Hospital Essen	all patients invited	self-reported	median age 53.8 yrs female 187 (42.1%)	vacc card	current protection: all standard HBV vaccinations according to STIKO and STIKO booster recommendations at time of study visit incomplete vaccinated: 1 or more HBV vaccinations received	469/581 (80.7%)	8
Wicker S, Rabenau HF, Doerr HW, Allwinn R. Are medical students sufficiently vaccinated? LaboratoriumsMedizin. 2009;33(4):223-7.		journal article	cross-sectional	people who are at increased risk of occupational HBV exposure	medical students	nr	366	366	4/2007-5/2007	local	Frankfurt am Main	university hospital	medical students first clinical semester of one university	nr	self-reported	median age 24.4 yrs [19.8-48.2] female 62.3%	self-reported, Anti-HBs titer if reporting complete vaccination	complete vaccinated: 3 doses current protection: serological confirmation if vaccinated: AntiHBs isolated pos	nr	5
Wicker S, Rabenau HF, Gottschalk R, Doerr HW, Allwinn R. Seroprevalence of vaccine preventable and blood transmissible viral infections (measles, mumps, rubella, polio, HBV, HCV and HIV) in medical students. Medical microbiology and immunology. 2007;196(3):145-50.		journal article	cross-sectional	people who are at increased risk of occupational HBV exposure	medical students	nr	223	223	10/2005	local	Frankfurt am Main	university hospital	medical students first semester of one university	nr	self-reported	age nr female nr	self-reported, Anti-HBs titer if reporting complete vaccination	complete vaccinated: 3 doses of HBV vaccination current protection: Anti-HBSAg > 100 IU/l	nr	5
Wicker S, Rabenau HF, Klemstein S, Gottschalk R. Needlestick injuries in emergency medical services. Anasthesiologie und Intensivmedizin. 2010;51(8):456-65.		journal article	cross-sectional	people who are at increased risk of occupational HBV exposure	pramedics and rescue assistants	nr	377	377	11/2008-12/2008	local	Frankfurt am Main	advanced life support (ALS) training site	paramedics and rescue assistants attending one advanced life support (ALS) training at FIRN	all invited	self-reported	age 31-40 yrs: 33.2% 41-50 yrs: 35.0% female 1.9%	Self-reported	complete vaccinated: 3 doses of HBV vaccination incomplete vaccinated: < 3 doses of HBV vaccination current protection: isolated anti-HBs >100 IU/ml	377/691 (54.6%)	6
Wilckens V, Kannengiesser K, Hoxhold K, Frenkel C, Kucharzik T, Maaser C. The immunization status of patients with IBD is alarmingly poor before the introduction of specific guidelines. Scandinavian journal of gastroenterology. 2011;46(7-8):855-61.		journal article	cross-sectional	people who are at risk for severe HBV due to immunosuppression	patients with inflammatory bowel disease (IBD)	none	102	102	05/2009-10/2009	local	Lueneburg	inflammatory bowel disease (IBD) patients of outpatient clinic at University teaching Hospital	one inflammatory bowel disease (IBD) outpatient clinic	all patients invited	self-reported	median age 38 yrs female 61 (59.8%)	vacc card	nr	102/104 (98.1%)	7
Bödeker B, Neufeind J, Wichmann O: OKaPII: Influenza-Impfquoten-Monitoring im Krankenhaus. Epid Bull 2019;44:467 – 469	OKAPII	journal article	cross-sectional	people who are at increased risk of occupational HBV exposure	employees of participating hospitals	employee of participating hospital, medical doctor or nurse	27,164 employees of 171 hospitals	nr	2018-2019	nationwide	na	online survey	171 hospitals	all employees invited	self-reported	nr	self-reported	nr	nr	5
