# Supplementary material for: Hepatitis B vaccination coverage in Germany: systematic review
Source: BMC Infect Dis. 2021 Aug 14;21:817. doi: 10.1186/s12879-021-06400-4 (PMC8364709; doi:10.1186/s12879-021-06400-4)
Supplement: Supplementary file 4 — Additional file 4. Table of risk of bias assessment. Risk assessment of included publications. [file 12879_2021_6400_MOESM4_ESM.xlsx]

## Sheet: S4_quality appraisal_Hoy
Reference	Was the study´s target population a close representation of the national population in relation to relevant variables, e.g. age/gender etc.		Was the sampling frame a true or close representation of the target population?		Was some form of random selection used to select the sample, OR, was a census untertaken?		Was the likehood of non-response-bias minimal?		Were data collected direct from the subject (as opposed to a proxy)?		Was an acceptable case definition used in the study?		Was the study instrument that measured the parameter of interest (e.g. prevlanece of back pain) shown to have reliability and validity (if necessary)? (change to 1)		Was the same mode of data collection used for all subjects?		Was the length of the shortest prevalence period for the parameter of interest appropriate?		Were the numerator and denominator for the parameter of interest appropriate?		Total score
	Score (yes=1/no=0)	Explanation	Score (yes=1/no=0)	Explanation	Score (yes=1/no=0)	Explanation	Score (yes=1/no=0)	Explanation	Score (yes=1/no=0)	Explanation	Score (yes=1/no=0)	Explanation	Score (yes=1/no=0)	Explanation	Score (yes=1/no=0)	Explanation	Score (yes=1/no=0)	Explanation	Score (yes=1/no=0)	Explanation
Baars S. V89 Prävalenz von Hepatitis B und C bei medizinischen Fachangestellten. Arbeitsmedizin, Sozialmedizin, Umweltmedizin. 2011;46(3).	0	regional	0	company doctors, not clear if all of lower saxony	0	nr	0	RR 50%	1	medical records	1	Impfung <10 Jahre, AntiHBs>100	0	medical records, not specified	1	yes	0	not clear, if med rec of serology or also clinical anamnesis	0	nr	3
Deterding K, Heidelberger S, Wiebner B, Meining K, Cornberg M, P. Manns M, et al. Knowledge and management of hepatitis B virus infected patients in Germany. Deutsche Medizinische Wochenschrift. 2012;137(15):774-9.	0	regional	0	Uni hannover	0	sampling unclear	0	RR 70% of 30%	1	self-reported	0	nr	0	self-reported	1	yes	0	nr	1	yes	3
Müller MC, Pichler M, Martin G, Plörer D, Winter C, Pogarell O, et al. Burden of disease and level of patient's medical care in substitution treatment for opiates. Medizinische Klinik. 2009;104(12):913-7.	0	one city	0	one medical centre	1	all invited	0	nr	1	self-reported, medical records	0	nr	0	medical records, not specified	0	nr	0	clinical anamnesis and med rec, question not reported	1	yes	3
Reuter S, Oette M, Wilhelm FC, Beggel B, Kaiser R, Balduin M, et al. Prevalence and characteristics of hepatitis B and C virus infections in treatment-naïve HIV-infected patients. Medical Microbiology and Immunology. 2011;200(1):39-49.	0	regional	1	multiple university hospitals	0	sampling unclear	0	nr	1	self-reported	0	Anti-HBs	0	serology	1	yes	0	serology	0	Cohort.. Denominator?	3
Feuchtenberger M, Schäfer A, Philipp Nigg A, Rupert Kraus M. Hepatitis B Serology in Patients with Rheumatic Diseases. Open Rheumatol J. 2016;10:39-48.	0	one city	0	one centre for rheumatology	0	sampling unclear	0	nr	1	serology	1	isolated Anti-HBs	0	medical records of serology	1	yes	0	serology	1	yes	4
Kloning T, Nowotny T, Alberer M, Hoelscher M, Hoffmann A, Froeschl G. Morbidity profile and sociodemographic characteristics of unaccompanied refugee minors seen by paediatric practices between October 2014 and February 2016 in Bavaria, Germany. BMC public health. 2018;18(1):983.	1	regional, stated in title	0	three settings	1	all invited	0	nr	1	self-reported (questionnaire)	0	isolated A-HBs (but no threshold reported)	0	serology	0	no, all three sites used own questionnaire on demographics	0	serology	1	yes	4
Mone JS. Untersuchungen zur nicht bestimmungsgemäßen Verwendung von Substitutionsmitteln und zum Gesundheitszustand von substituierten und nicht substituierten Opiatabhängigen in Deutschland: Universität Hamburg ; Medizin. Medizin; 2015.	1	five federal states	0	low-threshold facilities, number not reported	0	nr	0	nr	1	self-reported (questionnaire)	0	nr	0	self-reported	1	yes	0	self-reported, question not reported	1	yes	4
Scherbaum N, Timm J, Richter F, Bonnet U, Bombeck J, Lajos S, et al. Outcome of a hepatitis B vaccination program for clients of a drug consumption facility. Journal of clinical virology : the official publication of the Pan American Society for Clinical Virology. 2018;106:28-32.	0	one city, stated in the title	0	one medical centre, but in title	1	all invited	0	95/171	0	nr	1	isolated Anti-HBs of >100 IU/l	0	serology	1	yes	0	serology	1	yes	4
Spinner CD, Boesecke C, Jordan C, Wyen C, Kümmerle T, Knecht G, et al. Prevalence of asymptomatic sexually transmitted infections in HIV-positive men who have sex with men in Germany: results of a multicentre cross-sectional study. Infection. 2018;46(3):341-7.	1	five cities	0	seven medical centres	0	nr	0	nr	1	self-reported	0	neg. Anti-HBs for non-immunity	0	serology	1	yes	0	serology	1	yes	4
Hampel A, Solbach P, Cornberg M, Schmidt RE, Behrens GM, Jablonka A. [Current seroprevalence, vaccination and predictive value of liver enzymes for hepatitis B among refugees in Germany]. Bundesgesundheitsblatt Gesundheitsforschung Gesundheitsschutz. 2016;59(5):578-83.	0	regional	1	six reception centres	1	all included	1	RR 100%	0	nr	0	nr	0	serology	1	yes	0	serology	1	yes	5
Haussig JM, Nielsen S, Gassowski M, Bremer V, Marcus U, Wenz B, et al. A large proportion of people who inject drugs are susceptible to hepatitis B: Results from a bio-behavioural study in eight German cities. International journal of infectious diseases : IJID : official publication of the International Society for Infectious Diseases. 2018;66:5-13.	0	regional	1	eight primary care centres	1	all invited	0	nr	1	serology	0	nr	0	serology	1	yes	0	serology	1	yes	5
Karnaki P, Baka A, Petralias A, Veloudaki A, Zota D, Linos A. Immunization related behaviour among healthcare workers in Europe: Results of the HProImmune survey. Central European journal of public health. 2019;27(3):204-11.	1	nationwide	0	all using website Hproimmune	1	all who visit website invited	0	nr	1	internet survey	0	vaccinated in the last 10 years	0	self-reported	1	yes	0	self-reported, vaccinated in the last 10 years	1	yes	5
Schmid K, Merkl K, Hiddemann-Koca K, Drexler H. Obligatory occupational health check increases vaccination rates among medical students. Journal of Hospital Infection. 2008;70(1):71-5.	0	one city	0	all clinical students of one univerity (beginning of 1 st clinical year)	1	all invited	1	obligatory health check	1	self-reported, blood sample	0	anti-HBs	0	serology	1	yes	0	serology	1	yes	5
Schmidt CS, Schön D, Schulte B, Lüth S, Polywka S, Reimer J. Viral hepatitis in alcohol-Dependent inpatients prevalence, risk factors, and treatment uptake. Journal of Addiction Medicine. 2013;7(6):417-21.	0	one tertiary care hospital in Hamburg	0	on tertiary care hospital	1	all invited	1	RR 80%	1	self-reported, blood sample	0	nr	0	serology	1	yes	0	serology	1	yes	5
Wicker S, Rabenau HF, Gottschalk R, Doerr HW, Allwinn R. Seroprevalence of vaccine preventable and blood transmissible viral infections (measles, mumps, rubella, polio, HBV, HCV and HIV) in medical students. Medical microbiology and immunology. 2007;196(3):145-50.	0	one city	0	one college	0	nr	0	nr	1	self-reported (questionnaire)	1	complete vaccinated: 3 doses of HBV vaccination current protection: Anti-HBSAg > 100 IU/l	0	self-reported	1	yes	1	self-reported, question 3 doses	1	yes	5
Wicker S, Rabenau HF, Doerr HW, Allwinn R. Are medical students sufficiently vaccinated? LaboratoriumsMedizin. 2009;33(4):223-7.	0	one city	0	one college	0	nr	0	nr	1	self-reported, serology	1	complete vaccinated: 3 doses current protection: serological confirmation if vaccinated: AntiHBs isolated pos	0	self-reported	1	yes	1	self-reported, question 3 doses	1	yes	5
Bödeker B, Neufeind J, Wichmann O: OKaPII: Influenza-Impfquoten-Monitoring im Krankenhaus. Epid Bull 2019;44:467 – 469	1	nationwide	1	all hospitals	1	all invited	0	nr	1	self-reported (online survey)	0	nr	0	self-reported	1	yes	0	nr	0	nr	5
Claus M, Kimbel R, Schöne K, Letzel S, Rose DM. Seroepidemiology of hepatitis A and B and vaccination status in staff at German schools for the handicapped. Journal of Medical Virology. 2016.	0	regional	1	cluster of 13 schools	1	all invited	0	RR 59.7%	1	self-reported, serology, vacc card	1	nr for vacc card	1	vacc card	0	no, vacc cards only 88.3%	1	vacc card	0	nr	6
Herta T, Petroff D, Engelmann C, Herber A, Aehling N, Scheuermann U, et al. Hepatitis b vaccination in patients with liver cirrhosis evaluated for liver transplantation - A simple intervention ensures high adherence. Annals of Transplantation. 2019;24:527-31.	0	regional	1	transplant centre of university Leipzig	1	all invited	0	nr	0	medical records, vacc cards	0	nr	1	vacc card	1	yes	1	vacc card	1	yes	6
Jablonka A, Solbach P, Wöbse M, Manns MP, Schmidt RE, Wedemeyer H, et al. Seroprevalence of antibodies and antigens against hepatitis A-E viruses in refugees and asylum seekers in Germany in 2015. Eur J Gastroenterol Hepatol. 2017;29(8):939-45.	0	one city	0	one reception centre	1	all included	1	RR 98%	1	serology	1	efficient vaccination: isolated anti-HBs >= 10 mIU/ml	0	serology	1	yes	0	serology	1	yes	6
Jansen K, Thamm M, Bock C-T, Scheufele R, Kücherer C, Muenstermann D, et al. High Prevalence and High Incidence of Coinfection with Hepatitis B, Hepatitis C, and Syphilis and Low Rate of Effective Vaccination against Hepatitis B in HIV-Positive Men Who Have Sex with Men with Known Date of HIV Seroconversion in Germany. PLoS ONE. 2015;10(11):e0142515.	1	nationwide	1	multiple sites in Germany (see zu Kyphausen F_2014)	0	nr	0	nr	1	serology	1	Anti-HBs > 10 IU/L	0	medical records of serology	1	yes	0	serology	1	yes	6
Kortas AZ, Polenz J, von Hayek J, Rüdiger S, Rottbauer W, Storr U, et al. Screening for infectious diseases among asylum seekers newly arrived in Germany in 2015: a systematic single-centre analysis. Public Health. 2017;153:1-8.	0	one city	0	one rception centre	1	all included	1	RR 76%	0	medical records	1	serology according to CDC recommendation	0	medical records of serology	1	yes	1		1	yes	6
Mäding C, Jacob C, Münch C, Von Lindeman K, Klewer J, Kugler J. Vaccination coverage among students from a German health care college. American Journal of Infection Control. 2015;43(2):191-4.	1	one german health college, stated in title	0	nr	0	nr	0	nr	1	self-reported (questionnaire)	1	primary/booster vacc	0	self-reported	1	yes	1	self-reported, question primary/booster	1	yes	6
Marquardt L, Krämer A, Fischer F, Prüfer-Krämer L. Health status and disease burden of unaccompanied asylum-seeking adolescents in Bielefeld, Germany: cross-sectional pilot study. Tropical medicine & international health : TM & IH. 2016;21(2):210-8.	1	one city	1	three clearing halls	1	all medical records	1	RR 100%	0	medical records	0	nr	0	medical records of serology	1	yes	0	serology	1	yes	6
Neufeind J, Betsch C, Habersaat KB, Eckardt M, Schmid P, Wichmann O. Barriers and drivers to adult vaccination among family physicians - Insights for tailoring the immunization program in Germany. Vaccine. 2020;38(27):4252-62.	1	nationwide	1	all physicians public register for FP	1	random sampling	0	RR 20.4%	1	self-reported (telephone interview)	0	ever vaccinated	0	self-reported	1	yes	0	ever been vaccinated	1	yes	6
Burckhardt F, Deleré Y, Wiese-Posselt M. Impfstatus sowie Einstellung und Verhalten von Hebammen zu Impfungen – Ergebnisse einer Querschnittsstudie. Epid Bull. 2008;2008(21):163-9.	1	nationwide	1	one conference	1	all invited	0	RR 45%	1	self-reported (questionnaire)	0	at least Vaccinated the last 10 years.	0	self-reported	1	yes	0	questionnaire, question any vaccination in the last 10 years	1	yes	6
Wicker S, Rabenau HF, Klemstein S, Gottschalk R. Needlestick injuries in emergency medical services. Anasthesiologie und Intensivmedizin. 2010;51(8):456-65.	0	one city	0	one ALS-training site	1	all invited	0	RR 54.6%	1	self-reported (questionnaire)	1	complete: 3 doses, incomplete: < 3 doses current protection: isolated anti-HBs >100 IU/ml	0	self-reported	1	yes	1	self-reported, question 3 doses	1	yes	6
Cagol L, Seitel T, Ehrenberg S, Frivolt K, Krahl A, Lainka E, et al. Vaccination rate and immunity of children and adolescents with inflammatory bowel disease or autoimmune hepatitis in Germany. Vaccine. 2020;38(7):1810-7.	1	nationwide	0	seven centres across Germany, geographical distribution not reported	0	nr	0	nr	1	parents of children, vacc card	1	4 doses hexavalent	1	vacc card	1	yes	1	vacc card	1	yes	7
Darstein F. Prävalenz und Risikofaktoren von Hepatitis B und C bei Patienten einer Berliner Rettungsstelle ; eine analytische Querschnittstudie ; Prevalence and risk factors for Hepatitis B and C among patients attending a German Emergency Department ; an analytical cross-sectional study: Freie Universität Berlin Universitätsbibliothek, Garystr. 39, 14195 Berlin; 2015.	1	one city, stated in the title	0	all internal and neurological patients	1	all invited	1	RR >80%	1	self-reported, serology	1	Anti-HBs >10	0	serology	1	yes	0	serology	1	yes	7
Heywood AE, Nothdurft H, Tessier D, Moodley M, Rombo L, Marano C, et al. Pre-travel advice, attitudes and hepatitis A and B vaccination rates among travellers from seven countriesdagger. Journal of travel medicine. 2016;24(1).	1	online-based	1	online-based	0	only persons who agreed in online market research	0	nr	1	self-reported (online questionnaire)	1	3 doses of HBV vacc	0	self-reported	1	yes	1	self-reported, number of doses	1	yes	7
Kiltz U, Celik A, Tsiami S, Bühring B, Baraliakos X, Braun J. Gaps in patient safety performance in patients with immunosuppressive therapy: Results of screening for infections and vaccination status in a large real-life cohort. Annals of the Rheumatic Diseases. 2019;78:1377-8.	0	one city	0	one centre	1	all invited	0	55.3%	1	self-reported	1	three shots of vaccine	1	vacc card	1	yes	1	vacc card	1	yes	7
Lutgehetmann M, Meyer F, Volz T, Lohse AW, Fischer C, Dandri M, et al. Knowledge about HBV, prevention behaviour and treatment adherence of patients with chronic hepatitis B in a large referral centre in Germany. Zeitschrift fur Gastroenterologie. 2010;48(9):1126-32.	1	one centre, stated in title	1	one tertiary centre, cited in the title	1	all invited	0	nr	0	self-reported by CHB patient, not by children/household contacts	1	according to STIKO recommendations	0	self-reported	1	yes	1	self-reported, question: according to STIKO recommendations	1	yes	7
Ramich T, Eickholz P, Wicker S. Work-related infections in dentistry: risk perception and preventive measures. Clinical oral investigations. 2017.	0	one city	0	one centre	1	all invited	1	RR <80%	1	self-reported (questionnaire)	1	complete vaccination	0	self-reported	1	yes	1	questionnaire, question complete vaccination	1	yes	7
Teich N, Klugmann T, Tiedemann A, Holler B, Mössner J, Liebetrau A, et al. Vaccination coverage in immunosuppressed patients: results of a regional health services research study. Deutsches Arzteblatt international. 2011;108(7):105-11.	0	one city	0	one outpatient clinic	1	all invited	0	nr	1	self-reported	1	three shots of vaccine	1	vacc card	1	yes	1	vacc card	1	yes	7
Voigt K, Kuhne F, Twork S, Gobel A, Kugler J, Bergmann A. Current vaccination status of health-care personnel in Brandenburg, Saxony And Saxony-Anhalt. Gesundheitswesen (Bundesverband der Arzte des Offentlichen Gesundheitsdienstes (Germany)). 2008;70(7):408-14.	1	Brandenburg, Sachsen und Sachsen-Anhalt, stated in title	0	nr	0	nr	1	RR < 80%	1	self-reported (questionnaire)	1	primary and booster	0	self-reported	1	yes	1	self-reported, question primary and booster	1	yes	7
Voigt K, Kuhne F, Twork S, Gobel A, Kugler J, Bergmann A. Current vaccination status of health-care personnel in Brandenburg, Saxony And Saxony-Anhalt. Gesundheitswesen (Bundesverband der Arzte des Offentlichen Gesundheitsdienstes (Germany)). 2008;70(7):408-14.	0	one city	0	one clinic	1	all invited	1	RR 55.6%	1	self-reported (questionnaire)	1	primary and booster	0	self-reported	1	yes	1	self-reported, question primary and booster	1	yes	7
von Lindeman K, Kugler J, Klewer J. Vaccinations among students in health care professions. Pflege Zeitschrift. 2011;64(12):740-3.	0	one health college in one city	0	one college	1	all invited	1	RR 99%	1	self-reported (questionnaire)	1	primary and booster	0	self-reported	1	yes	1	self-reported, question primary and booster	1	yes	7
Wilckens V, Kannengiesser K, Hoxhold K, Frenkel C, Kucharzik T, Maaser C. The immunization status of patients with IBD is alarmingly poor before the introduction of specific guidelines. Scandinavian journal of gastroenterology. 2011;46(7-8):855-61.	0	one city	0	one outpatient clinic	1	all invited	1	RR 98.1%	1	self-reported	0	nr	1	vacc card	1	yes	1	vacc card	1	yes	7
Bader H-M, Egler P. Impfschutz bei Erwachsenen in Schleswig-Holstein 2011 – ein Update nach acht Jahren. Epidemiologisches Bulletin. 2013;13(22).	1	regional, stated in title	0	all occupational physicians in Schleswig-Holstein	1	all poccupational physicians in Schleswig-Holsteintients of	1	RR 78.6%	0	vacc card, medical records	1	complete vaccinated: 3 doses of HBV vaccination	1	vacc card or medical record of vaccination	0	nr	1	yes	1	yes	7
Bigl S, Schreiber M, Kötz I. Impfraten von Auszubildenden der Kranken- und Altenpflege. Ärtzeblatt Sachsen. 2011;10(2011):527-31.	1	one city, stated in the title	0	one class of health care college	1	all invited	0	RR 75%	1	self-reported, vacc card	1	primary immunization, booster after 10 years or AHBs >100 IU/L	1	vacc card	1	yes	1	vacc card	1	yes	8
Brandl M, Schmidt AJ, Marcus U, An Der Heiden M, Dudareva S. Are men who have sex with men in Europe protected from hepatitis B? Epidemiology and infection. 2020.	1	nationwide	1	dating platforms	1	all with internet invited	0	nr	1	self-reported (questionnaire)	1	three shots of vaccine	0	self-reported	1	yes	1	self-reported, three shots	1	yes	8
Poethko-Müller C, Zimmermann R, Hamouda O, Faber M, Stark K, Ross RS, et al. Epidemiology of hepatitis A, B, and C among adults in Germany: Results of the German health interview and examination survey for Adults (DEGS1). Bundesgesundheitsblatt - Gesundheitsforschung - Gesundheitsschutz. 2013;56(5-6):707-15.	1	nationwide	1	nationwide random sampling	1	random sampling	1	RR 62%, weighted sampling	1	serology	1	AntiHBs >10 mIE/ml isolated	0	serology	1	yes	0	serology	1	yes	8
Rieck T, Feig M, Eckmanns T, Benzler J, Siedler A, Wichmann O. Vaccination coverage among children in Germany estimated by analysis of health insurance claims data. Human vaccines & immunotherapeutics. 2014;10(2):476-84.	1	nationwide	1	all in ASHIP	1	all included	0	nr	0	health insurance data	1	according to STIKO recommendations	1	health insurance data	1	yes	1		1	yes	8
Schuster T, Borgmann-Staudt A, Konig CJ, Sommerhauser G, Korte E, Holling H, et al. Vaccinations and Screening Examinations – Prevention Awareness Among Children of Childhood Cancer Survivors in Germany	1	nationwide	1	children of all CCS in German Childhood Cancer Registry (GCCR)	1	all invited	1	RR described	1	self-reported (questionnaire)	1	STIKO	0	self-reported	1	yes	0	have you ever vaccinated your child?	1	yes	8
Weltermann B, Herwig A, Dehnen D, Herzer K. Vaccination Status of Pneumococcal and Other Vaccines in 444 Liver Transplant Patients Compared to a Representative Population Sample. Ann Transplant. 2016;21:200-7.	0	regional	0	one post transplant outpatient centre	1	all invited	1	RR 80.7%	1	self-reported	1	STIKO	1	vacc card	1	yes	1	vacc card	1	yes	8
Bader H-M, Heiser A. Zum Impfschutz bei Aufnahme in den Kindergarten in Schleswig-Holstein im Jahr 2009 Epidemiologisches Bulletin. 2011(7).	1	regional, stated in title	1	all children at day care entry in Schleswig-Holstein	1	all included	1	RR 89.6%	0	vacc card, medical records	1	complete vaccinated: according to STIKO recommendations (adapted to age)	1	vacc card or medical record of vaccination	0	nr	1	yes	1	yes	8
Bader H-M, Rasche S. Impfschutz bei Aufnahme in den Kindergarten Schleswig-Holstein 2006. Schleswig-Holsteinisches Ärzteblatt. 2007:5.	1	regional, stated in title	1	all children at day care entry in Schleswig-Holstein	1	all included	1	RR 81.0%	0	vacc card, medical records	1	complete vaccinated: at least 3 doses of HBV vaccination	1	vacc card or medical record of vaccination	0	nr	1	yes	1	yes	8
Haussig JM, Nielsen S, Gassowski M, Bremer V, Marcus U, Wenz B, et al. A large proportion of people who inject drugs are susceptible to hepatitis B: Results from a bio-behavioural study in eight German cities. International journal of infectious diseases : IJID : official publication of the International Society for Infectious Diseases. 2018;66:5-13.	1	eight cities nationwide	1	multiple low-threshold drug services	1	respondent driven sampling	0	nr	1	self-reported, blood sample	1	effecitve vaccination: 10 IE/l were interpreted as HBV vaccinated	1	vacc card	1	yes	1	vacc card	1	yes	9
Krasselt M, Ivanov JP, Baerwald C, Seifert O. Low vaccination rates among patients with rheumatoid arthritis in a German outpatient clinic. Rheumatology International. 2017;37(2):229-37.	1	one city, stated in the title	1	outpatient clinic, cited in the title	1	all invited	1	RR 100%	0	nr	1	primary immunization: nr current immunization: according to STIKO-recommendations	1	vacc card	1	yes	1	vacc card	1	yes	9
Krasselt M, Baerwald C, Seifert O. Insufficient vaccination rates in patients with systemic lupus erythematosus in a German outpatient clinic. Zeitschrift fur Rheumatologie. 2018;77(8):727-34.	1	one city, stated in the title	1	outpatient clinic, cited in the title	1	all invited	1	RR 100%	0	nr	1	primary immunization: nr current immunization: according to STIKO-recommendations	1	vacc card	1	yes	1	vacc card	1	yes	9
Mikolajczyk RT, Akmatov MK, Stich H, Krämer A, Kretzschmar M. Association between acculturation and childhood vaccination coverage in migrant populations: A population based study from a rural region in Bavaria, Germany. International Journal of Public Health. 2008;53(4):180-7.	1	regional, stated in title	1	mand. pre-school examination in Bavaria	1	all invited	0	nr	1	vacc card	1	according to STIKO recommendations	1	vacc card	1	no, vacc card only 96%, others self-reported	1	vacc card	1	yes	9
Poethko-Muller C, Schmitz R. Vaccination coverage in German adults: results of the German Health Interview and Examination Survey for Adults (DEGS1). Bundesgesundheitsblatt Gesundheitsforschung Gesundheitsschutz. 2013;56(5-6):845-57.	1	nationwide	1	nationwide random sampling	1	random sampling	1	RR 42%/62%	1	vacc card	1	according to STIKO recommendations	1	vacc card	0	no, only 67.6% vacc cards, other self-reported	1	vacc card	1	yes	9
Poethko-Müller C, Kuhnert R, Gillesberg Lassen S, Siedler A. [Vaccination coverage of children and adolescents in Germany: New data from KiGGS Wave 2 and trends from the KiGGS study]. Bundesgesundheitsblatt Gesundheitsforschung Gesundheitsschutz. 2019;62(4):410-21.	1	nationwide	1	population based sampling	1	random sampling	0	41.5% (questionnaire)	1	parents of children, vacc card	1	complete vaccination: according to STIKO recommendations	1	vacc card	1	yes, only children with vacc card included	1	vacc card	1	yes	9
Robert Koch-Institut. Impfquoten bei der Schuleingangsuntersuchung in Deutschland 2016. Epid Bull. 2018;16.	1	nationwide	1	mand. pre-school examination nationwide	1	all included	1	RR 91,7%	0	nr	1	according to STIKO	1	vacc card	1	yes	1	vacc card	1	yes	9
Bader H-M. Zu Impfungen bei Kindern im Alter bis zu 24 Monaten. Epidemiologisches Bulletin. 2007(34).	1	regional, stated in title	1	all in ASHIP in Schleswig-Holstein	1	all included	1	na	0	health insurance data	1	complete vaccinated: 4 doses of HBV vaccination incomplete vaccinated: one, two, three doses of HBV vaccination	1	health insurance data	1	yes	1	yes	1	yes	9
Poethko-Müller C, Kuhnert R, Schlaud M. Vaccination coverage and predictors for vaccination level: Results of the German Health Interview and Examination Survey for Children and Adolescents (KiGGS). Bundesgesundheitsblatt - Gesundheitsforschung - Gesundheitsschutz. 2007;50(5-6):851-62.	1	nationwide	1	nationwide random sampling	1	random sampling	1	RR 93.3%	1	vacc card	1	according to STIKO recommendations	1	vacc card	1	yes, only children with vacc card included	1	vacc card	1	yes	10
Matysiak-Klose D, Robert Koch-Institut (RKI). Impfquoten bei der Schuleingangsuntersuchung in Deutschland 2015. Epid Bull. 2017;2017(16):137-42.	1	nationwide	1	mand. pre-school examination nationwide	1	obligatory health check of all children starting school, census	1	RR 91.2%	1	vacc card	1	according to STIKO recommendations	1	vacc card	1	yes, only children with vacc card included	1	vacc card	1	yes	10
Reiter S, Robert Koch-Institut (RKI). Impfquoten bei der Schuleingangsuntersuchung in Deutschland 2005. Epid Bull. 2006;2006(48):430-1.	1	nationwide	1	mand. pre-school examination nationwide	1	obligatory health check of all children starting school, census	1	vacc card provided by 92.7%	1	vacc card	1	according to STIKO recommendations	1	vacc card	1	yes, only children with vacc card included	1	vacc card	1	yes	10
Reiter S, Robert Koch-Institut (RKI). Zu den Impfquoten bei den Schuleingangsuntersuchungen in Deutschland 2006. Epid Bull. 2008;2008(7):55-7.	1	nationwide	1	mand. pre-school examination nationwide	1	obligatory health check of all children starting school, census	1	vacc card provided by 90.9%	1	vacc card	1	according to STIKO recommendations	1	vacc card	1	yes, only children with vacc card included	1	vacc card	1	yes	10
Reiter S, Robert Koch-Institut (RKI). Impfquoten bei den Schuleingangsuntersuchungen in Deutschland 2007. Epid Bull. 2009;2009(16):143-5.	1	nationwide	1	mand. pre-school examination nationwide	1	obligatory health check of all children starting school, census	1	vacc card provided by 92.8%	1	vacc card	1	according to STIKO recommendations	1	vacc card	1	yes, only children with vacc card included	1	vacc card	1	yes	10
Reiter S, Robert Koch-Institut (RKI). Impfquoten bei den Schuleingangsuntersuchungen in Deutschland 2008. Epid Bull. 2010;2010(16):137-40.	1	nationwide	1	mand. pre-school examination nationwide	1	obligatory health check of all children starting school, census	1	vacc card provided by 92.6%	1	vacc card	1	according to STIKO recommendations	1	vacc card	1	yes, only children with vacc card included	1	vacc card	1	yes	10
Reiter S, Robert Koch-Institut (RKI). Impfquoten bei den Schuleingangsuntersuchungen in Deutschland 2009. Epid Bull. 2011;2011(16):125-9.	1	nationwide	1	mand. pre-school examination nationwide	1	obligatory health check of all children starting school, census	1	vacc card provided by 92.6%	1	vacc card	1	according to STIKO recommendations	1	vacc card	1	yes, only children with vacc card included	1	vacc card	1	yes	10
Reiter S, Robert Koch-Institut (RKI). Impfquoten bei der Schuleingangsuntersuchung in Deutschland 2010. Epid Bull. 2012;2012(16):135-9.	1	nationwide	1	mand. pre-school examination nationwide	1	obligatory health check of all children starting school, census	1	vacc card provided by 92.5%	1	vacc card	1	according to STIKO recommendations	1	vacc card	1	yes, only children with vacc card included	1	vacc card	1	yes	10
Rieck T, Robert Koch-Institut (RKI). Impfquoten bei der Schuleingangsuntersuchung in Deutschland 2011. Epid Bull. 2013;2013(16):129-33.	1	nationwide	1	mand. pre-school examination nationwide	1	obligatory health check of all children starting school, census	1	vacc card provided by 92.6%	1	vacc card	1	according to STIKO recommendations	1	vacc card	1	yes, only children with vacc card included	1	vacc card	1	yes	10
Rieck T, Robert Koch-Institut (RKI). Impfquoten bei der Schuleingangsuntersuchung in Deutschland 2012. Epid Bull. 2014;2014(16):137-41.	1	nationwide	1	mand. pre-school examination nationwide	1	obligatory health check of all children starting school, census	1	vacc card provided by 92.5%	1	vacc card	1	according to STIKO recommendations	1	vacc card	1	yes, only children with vacc card included	1	vacc card	1	yes	10
Rieck T, Robert Koch-Institut (RKI). Impfquoten bei der Schuleingangsuntersuchung in Deutschland 2013. Epid Bull. 2015;2015(16):131-5.	1	nationwide	1	mand. pre-school examination nationwide	1	obligatory health check of all children starting school, census	1	vacc card provided by 92.7%	1	vacc card	1	according to STIKO recommendations	1	vacc card	1	yes, only children with vacc card included	1	vacc card	1	yes	10
Rieck T, Robert Koch-Institut (RKI). Impfquoten bei der Schuleingangsuntersuchung in Deutschland 2014. Epid Bull. 2016;2016(16):129-33.	1	nationwide	1	mand. pre-school examination nationwide	1	obligatory health check of all children starting school, census	1	vacc card provided by 92.3%	1	vacc card	1	according to STIKO recommendations	1	vacc card	1	yes, only children with vacc card included	1	vacc card	1	yes	10
Robert Koch-Institut: Impfquoten bei der Schuleingangsuntersuchung in Deutschland 2017. Epid Bull 2019;18:147 – 153 | DOI 10.25646/6120	1	nationwide	1	mand. pre-school examination nationwide	1	obligatory health check of all children starting school, census	1	RR 91.6%	1	vacc card	1	according to STIKO recommendations	1	vacc card	1	yes	1	yes	1	yes	10
